# Supplementary material for: Flooding Length Mediates Fencing and Grazing Effects on Soil Respiration in Meadow Steppe
Source: Plants (Basel). 2024 Feb 28;13(5):666. doi: 10.3390/plants13050666 (PMC10934994; doi:10.3390/plants13050666)
Supplement: Supplementary file 1 [file plants-13-00666-s001.zip]

Archive with 1 entries (1 files):
- plants-2851087-supplementary.pdf
